# Supplementary material for: Seven-transmembrane receptor protein RgsP and cell wall-binding protein RgsM promote unipolar growth in Rhizobiales
Source: PLoS Genet. 2018 Aug 13;14(8):e1007594. doi: 10.1371/journal.pgen.1007594 (PMC6107284; doi:10.1371/journal.pgen.1007594)
Supplement: S7 Table — (XLSX) [file pgen.1007594.s025.xlsx]

## Sheet: Fig_1A
	0	0.5	1	1.5	2	2.5	3	3.5	4	4.5	5	5.5	6	6.5	7	7.5	8	8.5	9	9.5	10	10.5	11	11.5	12	12.5	13	13.5	14	14.5	15	15.5	16	16.5	17	17.5	18	18.5	19	19.5	20	20.5	21	21.5	22	22.5	23	23.5	24
1	0.00239352	0.0041775	0.00359	0.00417751	0.00523502	0.00852501	0.0086425	0.00958249	0.0124025	0.0124025	0.014165	0.015105	0.02286	0.02239	0.0281475	0.0347275	0.041895	0.0516475	0.0624575	0.0760875	0.087955	0.10417	0.121442	0.143415	0.172085	0.194292	0.23577	0.272078	0.308267	0.358205	0.412843	0.45996	0.520942	0.593558	0.670403	0.749363	0.83455	0.91492	0.989298	1.05145	1.11573	1.18775	1.26119	1.34333	1.411	1.47939	1.53426	1.59536	1.65494
2	-0.000366685	-0.00063999	-0.00111	-0.00063999	0.000300025	0.00312	0.00265	0.00359001	0.00640999	0.00594002	0.00828999	0.00875999	0.01581	0.01534	0.02098	0.02756	0.03414	0.04401	0.05388	0.06751	0.07832	0.0943	0.11028	0.1319	0.15916	0.17937	0.21932	0.2541	0.28841	0.33588	0.38946	0.43223	0.49098	0.56007	0.63339	0.70859	0.79084	0.86698	0.93607	0.99576	1.05827	1.12642	1.19786	1.27917	1.34027	1.40419	1.45542	1.51323	1.56728
3	0.00178762	0.00312	0.00217999	0.00265	0.00547001	0.00923	0.01017	0.01111	0.01299	0.01205	0.01299	0.01299	0.02239	0.02051	0.02568	0.03226	0.03931	0.04871	0.05858	0.07127	0.08255	0.09712	0.1131	0.13331	0.16104	0.18219	0.22167	0.25598	0.28982	0.33682	0.3904	0.43364	0.49145	0.56007	0.63339	0.70765	0.79084	0.86792	0.94171	1.00046	1.06109	1.12877	1.19927	1.27682	1.34168	1.40701	1.45683	1.51182	1.56775
4	0.00097974	0.00170998	0.00124001	0.00171001	0.00124001	0.00453003	0.00452999	0.00593998	0.00829002	0.00875999	0.01017	0.01158	0.01816	0.01769	0.02286	0.0285	0.03508	0.04354	0.05388	0.0661	0.07691	0.09195	0.1084	0.12814	0.15493	0.17467	0.21415	0.24752	0.28136	0.3293	0.38241	0.43035	0.48534	0.5549	0.62775	0.70812	0.78849	0.86886	0.95252	1.01973	1.08177	1.15039	1.22042	1.29938	1.3727	1.44038	1.4996	1.56211	1.62227
5	0.00178762	0.00312	0.00265	0.00359001	0.00453003	0.00782001	0.00782001	0.00828999	0.01252	0.01346	0.01581	0.01769	0.02568	0.02662	0.03367	0.04119	0.04965	0.06093	0.07409	0.09007	0.10464	0.12391	0.14459	0.17091	0.20381	0.23154	0.27854	0.32131	0.36408	0.42142	0.4797	0.53422	0.6066	0.68979	0.77768	0.86369	0.95863	1.04652	1.11749	1.18047	1.25238	1.33604	1.41782	1.50853	1.57997	1.65658	1.7158	1.78489	1.85304
6	0.000171881	0.00029999	-0.00158001	-0.00111	-0.00157997	0.00171001	0.00171001	0.00359001	0.00547001	0.00641002	0.00828999	0.01017	0.01722	0.01816	0.0238	0.03085	0.0379	0.04777	0.05999	0.07362	0.08537	0.10276	0.12109	0.14365	0.17279	0.19582	0.23765	0.27525	0.31426	0.36408	0.42048	0.46748	0.53093	0.60331	0.68368	0.76593	0.85006	0.9309	1.00704	1.06391	1.13018	1.2035	1.27776	1.36565	1.43239	1.50759	1.56728	1.63778	1.70546
AVG (+IPTG)	0.00112561	0.00196458	0.00116166	0.00172959	0.00253252	0.00582251	0.00592042	0.00701708	0.00968042	0.00983709	0.0116192	0.0127158	0.0203533	0.0201183	0.0258562	0.0325146	0.0396625	0.0494346	0.0604796	0.0741096	0.0859575	0.102368	0.119817	0.141888	0.170636	0.19298	0.234517	0.27104	0.3077	0.357617	0.412549	0.459647	0.52104	0.593616	0.671049	0.750557	0.835568	0.916017	0.990688	1.05196	1.11657	1.18881	1.26239	1.34548	1.413	1.48252	1.5382	1.60087	1.66179
SD (+IPTG)	0.00106225	0.00185399	0.00208961	0.00218994	0.00294922	0.00312382	0.00344771	0.00314971	0.00336995	0.00324641	0.0031683	0.00328468	0.00384903	0.00400375	0.00454575	0.00497313	0.00564733	0.00639545	0.00748482	0.00865631	0.0100516	0.011564	0.0132995	0.0155567	0.0177635	0.0206571	0.0234956	0.0268806	0.0303567	0.0341169	0.0360674	0.0397717	0.0457646	0.0511723	0.0569936	0.0607288	0.0656854	0.0695636	0.0680982	0.0685672	0.072551	0.078571	0.0828322	0.087445	0.089732	0.094391	0.0973308	0.102342	0.107581
1	0.00474978	0.00828999	0.00688	0.00735	0.00688003	0.00970001	0.01064	0.01205	0.0144	0.01534	0.01769	0.02004	0.02568	0.02662	0.03132	0.03743	0.0426	0.05059	0.05905	0.06939	0.07503	0.0849	0.09383	0.10558	0.12015	0.12485	0.14506	0.15446	0.15963	0.17561	0.19159	0.19958	0.21133	0.22496	0.2353	0.24564	0.25786	0.26256	0.27055	0.28042	0.28935	0.29969	0.30627	0.31708	0.32366	0.33682	0.34105	0.35139	0.3622
2	0.000710467	0.00124001	-0.000170017	0.00029999	0.000770033	0.00359001	0.00452999	0.00593998	0.00875999	0.00923	0.01158	0.01346	0.02004	0.02098	0.02521	0.03179	0.03696	0.04542	0.05435	0.06328	0.07033	0.0802	0.08913	0.10041	0.11592	0.12015	0.13989	0.14976	0.15587	0.17138	0.18783	0.19629	0.20898	0.22167	0.23389	0.2447	0.25692	0.26303	0.27196	0.28183	0.28935	0.29969	0.30533	0.31661	0.32225	0.33494	0.33776	0.34763	0.35797
3	0.000171881	0.00029999	-0.00158001	-0.00111	-0.00204998	0.00124001	0.000769998	0.00217999	0.005	0.00594002	0.00781998	0.00970001	0.01581	0.01722	0.02145	0.02756	0.0332	0.04119	0.04871	0.05858	0.06469	0.07456	0.08349	0.09383	0.10887	0.1131	0.13237	0.14271	0.14835	0.16339	0.17984	0.18924	0.20146	0.21415	0.22637	0.23718	0.24799	0.25457	0.26209	0.27149	0.28136	0.2917	0.29969	0.30909	0.31567	0.32789	0.33024	0.34199	0.35374
4	0.00097974	0.00170998	-0.00063999	-0.00063999	-0.00204998	0.00124001	0.000769998	0.00171001	0.00452999	0.00452999	0.00640999	0.00782001	0.01393	0.01487	0.01863	0.02427	0.02944	0.03743	0.04448	0.05341	0.05858	0.06845	0.07597	0.08584	0.099	0.10229	0.12062	0.12955	0.13331	0.14788	0.16245	0.17044	0.18172	0.19394	0.20475	0.21462	0.2259	0.23248	0.24188	0.25175	0.25974	0.26867	0.27525	0.28324	0.28935	0.3011	0.30345	0.31285	0.32225
5	0.00340334	0.00593998	0.00312	0.00405998	0.00406002	0.00829002	0.00828999	0.00970001	0.01252	0.01346	0.01581	0.02098	0.02474	0.02662	0.03132	0.03837	0.0426	0.05153	0.06516	0.06892	0.07738	0.08866	0.09806	0.10793	0.11921	0.12767	0.14271	0.15305	0.1648	0.17561	0.18877	0.20005	0.21368	0.22308	0.24	0.25363	0.25786	0.26961	0.27337	0.28089	0.287	0.29828	0.30439	0.31379	0.31943	0.32742	0.33118	0.33823	0.34857
6	0.00474215	0.00827666	0.00670999	0.00718	0.0068667	0.00984334	0.0103133	0.0117233	0.0143867	0.01517	0.0173633	0.0194	0.02551	0.0266067	0.0309933	0.03726	0.0425867	0.0507333	0.0590366	0.06875	0.0750167	0.0848867	0.0938167	0.10494	0.11998	0.124367	0.144107	0.153977	0.159617	0.175127	0.19142	0.200037	0.212257	0.22526	0.236853	0.247507	0.259257	0.265053	0.2732	0.282913	0.291687	0.302027	0.308763	0.31926	0.325527	0.338217	0.34135	0.352003	0.36297
AVG (-IPTG)	0.00245956	0.00429277	0.00238666	0.00285666	0.0024128	0.00565057	0.00588555	0.00721722	0.00993278	0.0106117	0.0127789	0.0152333	0.0209517	0.0221528	0.0264872	0.03278	0.0378978	0.0461489	0.0551311	0.0637217	0.0701711	0.0802761	0.0890494	0.099755	0.113855	0.118738	0.137459	0.147251	0.153596	0.168166	0.18365	0.192606	0.204904	0.217177	0.229527	0.240546	0.250964	0.257884	0.265508	0.274882	0.283081	0.293343	0.299949	0.309845	0.315981	0.327731	0.330838	0.340682	0.351283
SD (-IPTG)	0.00208944	0.00364678	0.00376432	0.00386851	0.00412403	0.00410112	0.00452032	0.00462946	0.004503	0.0047322	0.00491762	0.00569577	0.005178	0.00526301	0.00558135	0.0058922	0.00566905	0.0058453	0.00756937	0.00659392	0.00725918	0.00755597	0.00810872	0.00844758	0.00843331	0.00951983	0.00943291	0.00970643	0.0113349	0.0109903	0.0112344	0.0116232	0.0121519	0.0120836	0.0129583	0.0137574	0.0129337	0.0133685	0.0123126	0.012051	0.0119648	0.0125841	0.0124614	0.013496	0.0134951	0.013812	0.0142357	0.0146523	0.0152105
[truncated: 16 more columns]

## Sheet: Fig_2B
number of cells	no FtsZ focus, polar HADA focus	septal FtsZ focus, polar HADA focus	septal FtsZ focus, polar and septal HADA	n=527
polar RgsP-EGFP focus	393	74	0	0.886
transitioning RgsP-EGFP	0	0	39	0.074
septal RgsP-EGFP focus	0	0	21	0.04
percentage
polar RgsP-EGFP focus	84.2	15.8	0
transitioning RgsP-EGFP	0	0	100
septal RgsP-EGFP focus	0	0	100

## Sheet: Fig_3B
	empty vector	wt	AAL	GAAAF	AxxA	∆EAL	∆GGDEF	∆GGDEF∆EAL	∆PAS	∆PAS∆GGDEF∆EAL	∆7TMR_DISMED2	∆7TMR_DISMED2 ∆7TMR_DISM_7TM
1	12.8245	104.873	109.131	109.543	105.348	116.118	99.0449	95.9524	43.2177	22.1321	9.2415	10.0712
2	18.1474	94.4034	109.825	110.965	101.553	115.688	109.541	96.5784	43.5952	18.6331	8.66729	7.97665
3	16.5989	104.928	99.5702	111.119	94.3247	115.714	106.759	110.112	44.705	19.695	7.80985	8.04526
4	15.3745	107.214	106.109	107.171	103.182	110.224	96.8326	100.86	44.1482	18.366	9.09091	8.9262
AVG (elevated)	15.7364	102.855	106.159	109.699	101.102	114.436	103.044	100.876	43.9165	19.7065	8.70238	8.75483
SD (elevated)	2.24847	5.73866	4.67932	1.82854	4.77823	2.81486	6.07151	6.53244	0.649883	1.71589	0.642767	0.978308
1	23.101	95.1349	125.691	90.206	94.1344	106.558	57.3056	47.7462	20.2732	21.133	13.3813	11.04
2	16.4582	93.9754	114.454	118.44	107.169	92.8054	48.5886	44.005	17.4379	14.8633	11.1964	10.7867
3	20.2652	112.553	106.418	97.6351	91.1356	104.645	53.1778	44.0353	20.8633	15.4163	12.1212	10.6276
4	15.5455	109.203	92.79	113.724	110.857	104.846	59.4059	46.1053	24.5787	15.0737	12.8278	10.0892
AVG (native)	18.8425	102.717	109.838	105.001	100.824	102.214	54.6195	45.473	20.7882	16.6216	12.3817	10.6359
SD (native)	3.49827	9.53441	13.8437	13.2897	9.65315	6.33062	4.78104	1.8064	2.93616	3.01623	0.943567	0.402081
1	19.9423	100.557	109.327	98.252	71.9353	83.091	72.7649	63.9921	26.3158	17.5022	16.6853	13.4663
2	17.844	105.454	105.371	96.5402	73.1685	79.794	61.2302	55.3571	16.7187	16.6942	15.1639	13.8719
3	19.2143	106.225	106.006	99.4433	76.6094	75.0638	71.2749	65.2988	18.0578	19.5196	16.2231	13.4241
4	19.5765	110.573	102.092	115.183	78.2686	79.7448	66.9677	63.4941	20.2077	16.1896	15.9882	13.5418
AVG (native, EGFP)	19.1443	105.702	105.699	102.355	74.9955	79.4234	68.0594	62.0355	20.325	17.4764	16.0151	13.576
SD (native, EGFP)	0.91638	4.10402	2.96503	8.63497	2.94509	3.3014	5.17402	4.51683	4.24455	1.46551	0.637093	0.203155

## Sheet: Fig_4B
		AVG	SD
1	468.454
2	403.763	431.744	33.2173	T18/T25
3	423.015
1	494.449
2	436.063	462.729	29.5189	T18/T25-RgsM
3	457.676
1	2829.16
2	2730.55	2825.37	92.9818	RgsP-T18/T25-RgsM
3	2916.4
1	1051.54
2	1179.01	1116.19	63.7593	T18-RgsM/T25-RgsM
3	1118.03
1	413.523
2	449.063	407.139	46.1916	T18-Zip/T25-RgsM
3	358.087
1	19096.6
2	22664.2	20977.9	1791.77	T18-Zip/T25-Zip
3	21172.9

## Sheet: Fig_5A
	0	0.5	1	1.5	2	2.5	3	3.5	4	4.5	5	5.5	6	6.5	7	7.5	8	8.5	9	9.5	10	10.5	11	11.5	12	12.5	13	13.5	14	14.5	15	15.5	16	16.5	17	17.5	18	18.5	19	19.5	20	20.5	21	21.5	22	22.5	23	23.5	24
1	0.000996942	0.00174	0.00408999	0.00667501	0.00808501	0.00749749	0.00832	0.00878998	0.010905	0.0119625	0.0129025	0.0161925	0.018895	0.02148	0.0267675	0.0328775	0.040045	0.04874	0.05908	0.07036	0.0822275	0.0967975	0.113953	0.128993	0.154138	0.179988	0.209363	0.241792	0.281037	0.32275	0.370925	0.4191	0.473855	0.53801	0.612505	0.689585	0.765373	0.84774	0.923058	0.989915	1.05184	1.112	1.18062	1.25734	1.32984	1.39235	1.45298	1.51596	1.57495
2	-0.00196523	-0.00343	-0.000140016	0.0008	0.00174002	0.00127001	0.00268	0.00220999	0.00455999	0.00550001	0.00691	0.0102	0.01255	0.01537	0.02007	0.02524	0.03229	0.04028	0.04968	0.06002	0.0713	0.08493	0.10185	0.11548	0.13898	0.16342	0.19115	0.22264	0.25883	0.30113	0.34719	0.39983	0.45153	0.51404	0.58783	0.66491	0.7434	0.82518	0.90696	0.98733	1.05078	1.11141	1.17674	1.25006	1.32573	1.38965	1.4484	1.51185	1.56778
3	0.00018907	0.000329992	0.00173998	0.00315	0.00409002	0.00408999	0.00503	0.00643999	0.00691	0.00831999	0.0102	0.01255	0.0149	0.01725	0.02148	0.02665	0.03276	0.03981	0.04733	0.0572	0.06801	0.08023	0.09433	0.10796	0.12911	0.1512	0.17705	0.20478	0.23815	0.27669	0.31899	0.36599	0.4144	0.47033	0.53707	0.60898	0.68042	0.75703	0.83082	0.90649	0.96806	1.02211	1.08321	1.15183	1.22374	1.28719	1.34688	1.40657	1.46391
4	-8.02027e-05	-0.000139981	0.00220999	0.00785001	0.00926	0.00879	0.00973001	0.00972998	0.01396	0.01396	0.01208	0.01631	0.01866	0.02101	0.02712	0.03417	0.04216	0.05156	0.06519	0.07788	0.0901	0.10655	0.12535	0.14039	0.16906	0.19726	0.22875	0.26353	0.30771	0.34954	0.40171	0.4473	0.50605	0.57514	0.6541	0.73306	0.80967	0.89568	0.969	1.0254	1.08509	1.14807	1.22186	1.30317	1.37602	1.43759	1.49963	1.56402	1.62465
5	0.000458363	0.0008	0.00315	0.00550001	0.00785001	0.00643999	0.00643999	0.00737997	0.00879	0.01067	0.01302	0.01631	0.02007	0.02289	0.029	0.03605	0.04357	0.05391	0.06472	0.07694	0.0901	0.10608	0.12488	0.14274	0.17	0.19867	0.2311	0.26682	0.31006	0.35424	0.40641	0.45388	0.51404	0.58313	0.66162	0.74199	0.8186	0.90367	0.97605	1.03104	1.09402	1.157	1.23126	1.31492	1.38448	1.44558	1.50762	1.57201	1.63405
6	0.000458363	0.0008	0.00173998	0.00268	0.00362001	0.00455999	0.00643999	0.00784998	0.00973001	0.01161	0.01349	0.01725	0.02007	0.02289	0.029	0.03511	0.0431	0.05156	0.0619	0.07318	0.08728	0.10232	0.12018	0.13663	0.16342	0.19115	0.22264	0.25742	0.29972	0.34437	0.39466	0.44918	0.50511	0.57185	0.65222	0.73776	0.8139	0.90038	0.98451	1.04843	1.11188	1.17439	1.24771	1.33372	1.4108	1.47378	1.53817	1.60773	1.67118
AVG (+IPTG)	9.55038e-06	1.66687e-05	0.00213165	0.00444251	0.00577418	0.00544124	0.00644	0.00706665	0.0091425	0.0103371	0.0114337	0.0148021	0.0175242	0.0201483	0.0255729	0.0316829	0.0389875	0.0476433	0.0579833	0.0692633	0.0815029	0.0961512	0.113424	0.128699	0.154118	0.180281	0.210009	0.24283	0.282585	0.324787	0.373314	0.422547	0.477497	0.542083	0.617558	0.696048	0.771894	0.854947	0.931733	0.998101	1.06028	1.12083	1.19023	1.26851	1.34177	1.40436	1.46561	1.52969	1.58942
SD (+IPTG)	0.0010313	0.00179996	0.00143844	0.00267426	0.00301832	0.00269969	0.00246918	0.00263647	0.00324862	0.00299882	0.00250223	0.00278296	0.00309065	0.00312352	0.00385602	0.00458848	0.00515234	0.00611121	0.00769805	0.00872564	0.00967345	0.0111767	0.0127901	0.0141539	0.016832	0.0193632	0.0218997	0.0247927	0.0290548	0.0307922	0.0346312	0.0347287	0.0389408	0.0438525	0.0487152	0.0525597	0.0540276	0.0576594	0.0583278	0.0508701	0.0511518	0.0544635	0.059524	0.0658586	0.0664725	0.0658966	0.0674383	0.0703207	0.0725922
1	0.00018907	0.000329992	0.00127001	0.00220999	0.00315	0.00455999	0.00550001	0.00737997	0.00879	0.0102	0.01255	0.0149	0.01678	0.01772	0.02101	0.02242	0.02524	0.02665	0.02853	0.02994	0.03135	0.03229	0.0337	0.03135	0.03511	0.03558	0.03605	0.03605	0.03605	0.03652	0.0384	0.03699	0.03746	0.03652	0.03793	0.03793	0.03652	0.03887	0.03746	0.03605	0.03699	0.03558	0.03558	0.03605	0.03746	0.03417	0.03417	0.03699	0.03605
2	-0.000349496	-0.000609989	-0.000140016	0.00174002	0.00315	0.00408999	0.00503	0.00643999	0.00738001	0.00926	0.01067	0.01208	0.01443	0.01443	0.01725	0.01866	0.02054	0.02195	0.02336	0.0243	0.02618	0.02665	0.02759	0.02618	0.02853	0.02994	0.02994	0.02994	0.02947	0.03041	0.03135	0.03041	0.03041	0.02994	0.03088	0.03088	0.02947	0.03135	0.03088	0.029	0.03041	0.029	0.02853	0.02947	0.02994	0.02712	0.02759	0.02994	0.029
3	0.00099695	0.00174002	0.00455999	0.00455999	0.00597002	0.00550001	0.00691	0.00784998	0.00879	0.01067	0.01114	0.01396	0.0149	0.01537	0.01772	0.0196	0.02148	0.02289	0.02383	0.02524	0.02665	0.02665	0.02759	0.02571	0.029	0.02947	0.029	0.02947	0.029	0.02947	0.03088	0.02994	0.02994	0.02947	0.03041	0.03041	0.02853	0.03088	0.03041	0.02806	0.02994	0.02806	0.02806	0.029	0.02994	0.02665	0.02712	0.02994	0.02947
4	0.000458363	0.0008	0.00127001	0.00174002	0.00221002	0.00362001	0.00455999	0.00596998	0.00785001	0.0102	0.01114	0.01396	0.01584	0.01678	0.01913	0.02195	0.02383	0.02524	0.02665	0.02853	0.03041	0.03088	0.03229	0.02994	0.03417	0.03464	0.03464	0.03511	0.03464	0.03558	0.03746	0.03511	0.03605	0.03558	0.03605	0.03652	0.03511	0.03746	0.03652	0.03417	0.03558	0.03464	0.03464	0.03558	0.03605	0.03276	0.0337	0.03605	0.03558
5	0.000727656	0.00127001	0.00127001	0.00174002	0.00268	0.00315	0.00455999	0.00643999	0.00785001	0.00973001	0.01161	0.01443	0.01584	0.01725	0.02007	0.02195	0.02383	0.02571	0.02806	0.02947	0.03041	0.03135	0.03276	0.03135	0.03417	0.03558	0.03511	0.03558	0.03605	0.03605	0.03793	0.03652	0.03652	0.03652	0.03793	0.03699	0.03652	0.03793	0.03746	0.03511	0.03699	0.03558	0.03605	0.03652	0.03746	0.03417	0.03464	0.03699	0.03652
6	0.00167016	0.002915	0.00409	0.0049125	0.00597001	0.0067925	0.00785	0.00925998	0.0105525	0.0124325	0.013725	0.016075	0.0178375	0.018425	0.0211275	0.0230075	0.0251225	0.0265325	0.0279425	0.0293525	0.0309975	0.0314675	0.0326425	0.030645	0.0340525	0.0347575	0.0347575	0.0349925	0.03464	0.035345	0.0368725	0.0354625	0.035815	0.0352275	0.0361675	0.036285	0.0347575	0.03699	0.0361675	0.03417	0.03558	0.03417	0.0340525	0.034875	0.0356975	0.032525	0.032995	0.03558	0.034875
AVG (-IPTG)	0.000615451	0.00107417	0.00205333	0.00281709	0.00385501	0.00461875	0.005735	0.00722332	0.00853542	0.0104154	0.0118058	0.0142341	0.0159379	0.0166625	0.0193846	0.0212646	0.0233404	0.0248288	0.0263954	0.0278054	0.0293329	0.0298812	0.0310954	0.0291958	0.0325054	0.0333279	0.0332496	0.0335238	0.0333083	0.0338958	0.0354821	0.0340721	0.0343658	0.0338763	0.0348946	0.0348358	0.0334846	0.03558	0.0348162	0.03276	0.0342483	0.0328383	0.0328187	0.0335825	0.0344246	0.0312325	0.0317025	0.0342483	0.0335825
SD (-IPTG)	0.000693996	0.00121126	0.0018484	0.00150182	0.00167494	0.00133713	0.00135406	0.00121353	0.00113779	0.00109827	0.00113597	0.00131614	0.00123998	0.00149922	0.0016457	0.00172436	0.00192702	0.00196018	0.00226189	0.00241309	0.00229341	0.00254381	0.00275503	0.00257609	0.00292612	0.00283798	0.00298405	0.00298529	0.00322102	0.00310491	0.0034236	0.00309845	0.0032981	0.00327465	0.00339443	0.0032981	0.00355963	0.00351715	0.00327465	0.00336305	0.00322102	0.00339465	0.00357614	0.00341439	0.00354719	0.00344016	0.00341437	0.0033816	0.00341437
[truncated: 16 more columns]

## Sheet: Fig_7A
	0	0.5	1	1.5	2	2.5	3	3.5	4	4.5	5	5.5	6	6.5	7	7.5	8	8.5	9	9.5	10	10.5	11	11.5	12	12.5	13	13.5	14	14.5	15	15.5	16	16.5	17	17.5	18	18.5	19	19.5	20	20.5	21	21.5	22	22.5	23	23.5	24
1	0.000538586	0.000940016	0.00282001	0.00235	0.00282001	0.00375999	0.00328999	0.00470001	0.00517002	0.00704998	0.00799003	0.00987003	0.01269	0.01645	0.01927	0.0235	0.02914	0.03619	0.04324	0.05264	0.06157	0.07285	0.08742	0.10105	0.12079	0.14006	0.16685	0.19834	0.22607	0.26273	0.30597	0.35908	0.423	0.49303	0.57716	0.6721	0.76234	0.85634	0.96256	1.09322	1.20978	1.34279	1.49507	1.59001	1.69106	1.7954	1.90303	1.99844	2.09338
2	-0.000538566	-0.000939981	0.000940016	0.000470008	0.00141002	0.00188	0.00188	0.00328999	0.00423	0.00611	0.00611003	0.00846	0.01081	0.01457	0.01739	0.02209	0.02632	0.03337	0.04042	0.04982	0.05828	0.06956	0.08413	0.09776	0.11656	0.13677	0.16356	0.19505	0.22184	0.25991	0.30362	0.35767	0.42112	0.49256	0.57716	0.67163	0.76046	0.85728	0.96679	1.08946	1.21072	1.35313	1.48003	1.57356	1.68166	1.78506	1.88611	1.98058	2.07364
3	-0.000538566	-0.000939981	0.000940016	0.000940016	0.00141002	0.00188	0.00282001	0.00282001	0.00376003	0.00563999	0.00705001	0.00940002	0.01175	0.01551	0.0188	0.0235	0.02914	0.03619	0.04418	0.05358	0.06298	0.07614	0.09165	0.10669	0.12737	0.14852	0.17766	0.2115	0.24017	0.28247	0.329	0.38681	0.45543	0.53298	0.62416	0.72568	0.81498	0.9212	1.03494	1.1609	1.28968	1.44572	1.54865	1.65581	1.77378	1.88141	1.97823	2.07834	2.1761
4	0.000807859	0.00140999	0.00282001	0.00235	0.00376003	0.00328999	0.00423	0.00470001	0.00517002	0.00751999	0.00846	0.01128	0.01363	0.01739	0.02115	0.02585	0.03055	0.03807	0.04606	0.05499	0.06486	0.07802	0.094	0.10951	0.12925	0.15181	0.18142	0.21526	0.24346	0.28717	0.33511	0.39339	0.46295	0.54144	0.63403	0.73508	0.83002	0.93483	1.05139	1.18393	1.30989	1.46687	1.57403	1.68166	1.79916	1.90726	2.0116	2.11077	2.20994
5	0.000538586	0.000940016	0.00282001	0.00282001	0.00282001	0.00375999	0.00423	0.00423	0.00517002	0.00704998	0.00799003	0.01034	0.0141	0.01692	0.02021	0.02538	0.03008	0.0376	0.04606	0.05499	0.06486	0.07755	0.09306	0.10951	0.12878	0.15134	0.18142	0.21573	0.24393	0.28576	0.3337	0.39198	0.46107	0.54097	0.63497	0.73696	0.83472	0.93765	1.06079	1.18722	1.31929	1.47157	1.59612	1.70422	1.81937	1.93029	2.02758	2.12534	2.21511
6	-0.000269293	-0.000470008	0.00140999	0.00235	0.00235	0.00328999	0.00235	0.00328999	0.00423	0.00563999	0.00893001	0.00893001	0.01128	0.01551	0.0188	0.02303	0.02773	0.03478	0.04371	0.05076	0.05969	0.07191	0.08554	0.10011	0.11891	0.13912	0.16638	0.1974	0.22795	0.26837	0.30973	0.36566	0.43099	0.50713	0.59643	0.69654	0.79477	0.89394	1.01097	1.13693	1.26994	1.41047	1.56651	1.67038	1.77848	1.89222	1.99186	2.08868	2.18127
AVG (-IPTG)	8.97677e-05	0.000156675	0.00195834	0.00188001	0.00242835	0.00297666	0.00313333	0.00383833	0.00462168	0.00650165	0.00775502	0.00971335	0.0123767	0.0160583	0.01927	0.0238917	0.0288266	0.0360333	0.043945	0.0527967	0.06204	0.0743384	0.0893	0.104105	0.12361	0.144603	0.172882	0.205547	0.233903	0.274402	0.319522	0.375765	0.442427	0.518018	0.607318	0.706332	0.799548	0.900207	1.01457	1.14194	1.26822	1.41509	1.5434	1.64594	1.75725	1.86527	1.9664	2.06369	2.15824
SD (-IPTG)	0.000606146	0.00105793	0.000959385	0.000939998	0.000912171	0.00087509	0.000970827	0.000809534	0.000624706	0.000809524	0.00101893	0.00101532	0.00131824	0.00104745	0.0012957	0.00143844	0.00156353	0.00175019	0.00209665	0.00215722	0.00270812	0.00340764	0.00415092	0.00511199	0.00552125	0.00670416	0.00817538	0.00961223	0.00973098	0.0121635	0.0146031	0.016754	0.0194938	0.0231961	0.0272007	0.0303671	0.0326769	0.0370074	0.0422086	0.0431875	0.0480198	0.0563862	0.0461103	0.0524104	0.0573311	0.0604864	0.058372	0.0600353	0.0602004
1	-0.000269293	-0.000470008	0.00282001	0.00658001	0.00658001	0.00516998	0.00658001	0.00563999	0.00658001	0.00846	0.00940002	0.01175	0.01504	0.01786	0.02068	0.0235	0.02726	0.03243	0.03854	0.04418	0.04888	0.05546	0.06298	0.06956	0.07849	0.08648	0.09823	0.10951	0.11891	0.13395	0.14617	0.16168	0.17578	0.18941	0.2068	0.22278	0.23547	0.25051	0.26602	0.28341	0.29798	0.31866	0.33088	0.3431	0.35626	0.37036	0.39386	0.4089	0.40843
2	-0.000269293	-0.000470008	0.00188	0.00329002	0.00470001	0.00375999	0.00516998	0.00563999	0.00611003	0.00799	0.00940002	0.01128	0.01363	0.01645	0.0188	0.02209	0.02585	0.03008	0.03478	0.03995	0.04512	0.05123	0.05875	0.06486	0.07332	0.08084	0.09259	0.1034	0.11045	0.12502	0.13677	0.15181	0.1692	0.18095	0.19646	0.2115	0.22278	0.24064	0.25192	0.27166	0.28529	0.30268	0.31772	0.32806	0.34498	0.35156	0.36378	0.37459	0.3854
3	0.000538586	0.000940016	0.00517002	0.01269	0.01081	0.00986999	0.00658001	0.00516998	0.00564003	0.00704998	0.00846	0.01128	0.01316	0.01692	0.02585	0.02773	0.03243	0.03995	0.04465	0.04982	0.05546	0.06345	0.07332	0.07755	0.08601	0.09776	0.10763	0.12079	0.13254	0.14664	0.16215	0.17343	0.1927	0.20727	0.22701	0.24252	0.25521	0.27213	0.28529	0.30738	0.32571	0.34122	0.35391	0.3666	0.3854	0.40091	0.4136	0.42864	0.43428
4	0.0021543	0.00375999	0.00329002	0.00282001	0.00329002	0.00282001	0.00328999	0.00423	0.00517002	0.00658001	0.00705001	0.00940002	0.01175	0.01504	0.01692	0.02068	0.02538	0.02961	0.03525	0.04136	0.04606	0.05264	0.0611	0.06674	0.07614	0.08413	0.09682	0.10857	0.11609	0.13019	0.14335	0.1598	0.17343	0.18565	0.20304	0.21902	0.23077	0.24816	0.26367	0.2867	0.29657	0.31114	0.32571	0.33934	0.35438	0.36519	0.38446	0.40279	0.40279
5	0.000807859	0.00140999	0.00235	0.00235	0.00282001	0.00282001	0.00375999	0.00470001	0.00517002	0.00751999	0.00752002	0.01034	0.01269	0.01551	0.01833	0.02162	0.02585	0.03055	0.03572	0.04183	0.04653	0.05405	0.0611	0.06674	0.07567	0.08507	0.09494	0.10387	0.11703	0.12596	0.13677	0.15181	0.19082	0.18001	0.20304	0.21479	0.22325	0.27495	0.25991	0.28012	0.29281	0.29892	0.32524	0.35203	0.34357	0.36284	0.40514	0.42629	0.41172
6	0.00215431	0.00376	0.00579668	0.00861668	0.00861668	0.00783333	0.00736332	0.00736332	0.00799003	0.00955666	0.0106533	0.0130034	0.0151967	0.0184867	0.0228733	0.02585	0.0302366	0.0355633	0.0405767	0.04606	0.05123	0.0581234	0.06674	0.0720667	0.08084	0.0899267	0.101363	0.11327	0.122043	0.1363	0.149773	0.16403	0.180793	0.19364	0.211187	0.226697	0.238603	0.255993	0.26931	0.29093	0.304873	0.320697	0.334797	0.347017	0.363937	0.374903	0.38963	0.404357	0.40984
AVG (+IPTG)	0.000852745	0.00148833	0.00355112	0.00605779	0.00613612	0.00537889	0.00545722	0.00545722	0.00611002	0.00785944	0.00874724	0.0111756	0.0135778	0.0167111	0.0205756	0.0235783	0.0278344	0.0330306	0.0382528	0.0438667	0.04888	0.0558256	0.0639983	0.0695861	0.0784117	0.0873678	0.0985956	0.109902	0.119511	0.13301	0.145831	0.160427	0.180454	0.189488	0.207923	0.222884	0.234347	0.257064	0.26602	0.2867	0.300539	0.315553	0.331376	0.346024	0.358088	0.370961	0.391745	0.407594	0.408743
SD (+IPTG)	0.00109606	0.001913	0.00158123	0.0040669	0.00314181	0.0028967	0.0016622	0.00108277	0.00107177	0.00106449	0.00133825	0.00122828	0.00134648	0.00132813	0.00330663	0.0027149	0.00286776	0.00403023	0.00384445	0.00363656	0.00390977	0.0044264	0.00528759	0.00465003	0.00452194	0.00589422	0.00532913	0.00648815	0.00743625	0.00798724	0.00951132	0.00815509	0.00954326	0.0101085	0.0105386	0.0110468	0.0120364	0.0137115	0.0111698	0.0120489	0.0139064	0.0152102	0.0124577	0.0129334	0.0153612	0.0166643	0.017327	0.0195806	0.0157647
[truncated: 16 more columns]

## Sheet: S4B_Fig
	rgsPdpl (+IPTG)	rgsPdpl (-IPTG)	rgsMdpl (+IPTG)	rgsMdpl (-IPTG)
	2.34318e+09	3.26582e+09	3.64143e+09	2.63214e+09
	2.57384e+09	2.29114e+09	3.30146e+09	2.52058e+09
	3.11392e+09	2.82982e+09	2.83931e+09	2.71846e+09
AVG (0 h)	2.67698e+09	2.79559e+09	3.26073e+09	2.62373e+09
SD (0 h)	3.95589e+08	4.88242e+08	4.0261e+08	9.92054e+07
	1.10111e+09	3.82968e+08	1.19692e+09	1.43735e+08
	1.29538e+09	4.24155e+08	8.95556e+08	1.2027e+08
	1.34667e+09	4e+08	1.21026e+09	8.47222e+07
AVG (12 h)	1.24772e+09	4.02374e+08	1.10091e+09	1.16243e+08
SD (12 h)	1.29531e+08	2.06955e+07	1.77969e+08	2.9712e+07
	1.37157e+09	3.60595e+07	1.34877e+09	8.21765e+06
	1.53421e+09	3.00752e+07	1.08312e+09	5.68306e+06
	1.18445e+09	4.03704e+07	1.57453e+09	5.88571e+06
AVG (24 h)	1.36341e+09	3.55017e+07	1.33547e+09	6.59547e+06
SD (24 h)	1.75021e+08	5.17021e+06	2.45977e+08	1.40849e+06

## Sheet: S5_Fig
rgsPdpl_+IPTG	1	2	3	SUM	percentage
polar HADA	82	127	201	410	84.7107
septal HADA	15	22	28	65	13.4298
no focus	0	4	5	9	1.8595
				484
rgsPdpl_-IPTG	1	2	3	4	SUM	percentage
polar HADA	15	13	18	9	55	11.7271
septal HADA	23	27	32	16	98	20.8955
no focus	65	60	112	79	316	67.3774
					469
rgsMdpl_+IPTG	1	2	3	SUM	percentage
polar HADA	110	103	167	380	86.9565
septal HADA	21	15	14	50	11.4416
no focus	4	1	2	7	1.60183
				437
rgsMdpl_-IPTG	1	2	3	4	5	SUM	percentage
polar HADA	12	5	9	8	8	42	8.43373
septal HADA	9	8	11	8	11	47	9.43775
no focus	79	82	97	68	83	409	82.1285
						498
empty vector	1	2	3	4	5	SUM	percentage
polar HADA	44	40	33	29	50	196	77.4704
septal HADA	4	2	4	6	4	20	7.90514
no focus	14	9	3	3	8	37	14.6245
						253
rgsM++	1	2	3	4	5	6	7	SUM	percentage
polar HADA	2	4	8	2	3	14	2	35	11.5512
septal HADA	2	5	3	0	1	2	1	14	4.62046
no focus	19	43	36	19	43	54	30	254	83.8284
								303
rgsPdpl_+IPTG	1	2	3	SUM	percentage
not constricted	82	131	206	419	86.5702
constricted	15	22	28	65	13.4298
				484
rgsPdpl_-IPTG	1	2	3	4	SUM	percentage
not constricted	66	56	84	66	272	57.9957
constricted	37	44	78	38	197	42.0043
					469
rgsMdpl_+IPTG	1	2	3	SUM	percentage
not constricted	114	104	169	387	88.5584
constricted	21	15	14	50	11.4416
				437
rgsMdpl_-IPTG	1	2	3	4	5	SUM	percentage
not constricted	52	55	69	57	65	298	59.8394
constricted	48	40	48	27	37	200	40.1606
						498
empty vector	1	2	3	4	5	SUM	percentage
not constricted	58	49	36	31	57	231	91.3043
constricted	4	2	4	7	5	22	8.69565
						253
rgsM++	1	2	3	4	5	6	7	SUM	percentage
not constricted	18	40	28	16	34	61	23	220	72.6073
constricted	5	12	19	5	13	19	10	83	27.3927
								303

## Sheet: S6B_Fig
min	1	2	3	AVG (mCherry pole)	SD (mCherry pole)
0	100	100	100	100	8.5
2	97.9021	87.1473	94.8929	93.3141	5.54848
4	72.8671	73.0408	91.4333	79.1137	10.6694
6	75.8042	55.4859	88.4679	73.2527	16.6384
8	80.2797	42.6332	70.0165	64.3098	19.4612
10	50.3497	37.931	79.9012	56.0606	21.56
12	37.7622	38.8715	68.5338	48.3892	17.4546
14	38.3217	30.5643	52.0593	40.3151	10.8853
16	33.2867	14.5768	62.7677	36.8771	24.2952
18	19.021	0	39.7035	19.5748	19.8575
20	0	16.1442	24.8764	13.6735	12.6209
22	8.81119	6.42633	15.9802	10.4059	4.97259
min	1	2	3	AVG (EGFP)	SD (EGFP)
0	5	0	10	5	30
2	0	40.0856	0	13.3619	23.1434
4	11.6162	45.9344	28.5377	28.6961	17.1597
6	18.1818	46.3623	40.566	35.0367	14.8817
8	23.7374	53.923	20.9906	32.8836	18.2723
10	15.1515	51.0699	20.5189	28.9134	19.3748
12	49.3687	95.1498	50.2358	64.9181	26.185
14	55.6818	69.1869	65.0943	63.321	6.92497
16	108.586	67.6177	45.5189	73.9075	32.0005
18	63.1313	78.8873	76.6509	72.8899	8.5248
20	119.444	93.8659	88.2075	100.506	16.6434
22	100	100	100	100	30
min	1	2	3	AVG (mCherry mid-cell)	SD (mCherry mid-cell)
0	0	2.29508	0	0.765027	1.32507
2	15.6566	2.29508	13.5484	10.5	7.18344
4	10.6061	0	9.03226	6.54611	5.72345
6	50.7576	34.7541	38.3871	41.2996	8.38986
8	28.0303	55.7377	36.7742	40.1807	14.1643
10	57.5758	74.7541	18.3871	50.239	28.8908
12	72.9798	55.4098	23.2258	50.5385	25.2322
14	89.899	70.8197	44.5161	68.4116	22.7871
16	48.7374	107.213	52.2581	69.4029	32.7919
18	62.1212	103.607	54.1935	73.3071	26.5378
20	86.1111	56.3934	67.7419	70.0822	14.9964
22	100	100	100	100	44.9

## Sheet: S7B_Fig
		AVG	SD
1	465.047	469.68	53.0478	empty vector (TY)
2	501.783
3	515.159
4	396.729
1	1276.88	1227.81	47.1517	1 (TY)
2	1251.84
3	1213.77
4	1168.75
1	793.372	770.82	44.6409	2 (TY)
2	770.492
3	708.607
4	810.811
1	275.862	265.835	9.99121	empty vector (minimal medium)
2	270.17
3	264.858
4	252.449
1	786.405	800.942	37.7204	1 (minimal medium)
2	754.717
3	837.421
4	825.225
1	491.319	505.201	32.2335	2 (minimal medium)
2	549.573
3	505.618
4	474.294

[truncated: 6 more sheets: S8A_Fig, S9D_Fig, S11A_Fig, S12B_Fig, S14B_Fig, S18B_Fig]
